# Supplementary material for: Weight loss, insulin resistance, and study design confound results in a meta-analysis of animal models of fatty liver
Source: eLife. 2020 Oct 16;9:e56573. doi: 10.7554/eLife.56573 (PMC7647398; doi:10.7554/eLife.56573)
Supplement: Source code 1. — Run in R 4.0.2 with data from Figure 1—source data 1. [file elife-56573-code1.txt.zip]

Archive with 1 entries (1 files):
- Supplementary Methods_Rcode.txt
